# Supplementary material for: Nutritional programming improves dietary plant protein utilization in zebrafish Danio rerio
Source: PLoS One. 2020 Mar 6;15(3):e0225917. doi: 10.1371/journal.pone.0225917 (PMC7059923; doi:10.1371/journal.pone.0225917)
Supplement: S1 File — This file contains the raw data for the histological and gene expression analysis of the zebrafish intestines. (XLSX) [file pone.0225917.s001.xlsx]

## Sheet: Gene Expression
PAPER:	Nutritional Programming Improves Dietary Plant Protein Utilization in Zebrafish Danio rerio
AUTHORS:	Kwasek, K., Wojno, M., Iannini, F., McCracken, VJ., Molinari, GS., Terova, G.
CRITERIA:	Gene Expression
TISSUE:	Whole Intestine
METHODS:	RT-qPCR
UNIT:	ΔCt (Target Ct - Reference Ct)
Gene name:	IL-1b					Gene name:	TNF-a
	Group						Group
	PP	NP-FM	NP-PP	T-NP			PP	NP-FM	NP-PP	T-NP
Sample 1	13.98	12.98	12.03	12.23		Sample 1	20.57	16.93	17.71	16.8
Sample 2	13.1	10.97	13.18	14.78		Sample 2	18.79	16.25	19.19	16.34
Sample 3	13.48	13.55	12.81	13.96		Sample 3	16.28	16.76	16.9	17.28
Gene name:	IL-10					Gene name:	MMP9
	Group						Group
	PP	NP-FM	NP-PP	T-NP			PP	NP-FM	NP-PP	T-NP
Sample 1	22.1	25.51	20.32	25.57		Sample 1	13.83	15.01	12.1	13.78
Sample 2	21.11	20.42	19.83	23.47		Sample 2	12.79	11.93	12.65	14.24
Sample 3	23.22	21.73	17.89	22.38		Sample 3	14.32	15.34	11.13	14.01
Gene name:	SLC15a1					Gene name:	Fabp2
	Group						Group
	PP	NP-FM	NP-PP	T-NP			PP	NP-FM	NP-PP	T-NP
Sample 1	4.11	3.67	4.4	4.29		Sample 1	3.79	2.65	3.19	3.33
Sample 2	4.06	4.47	5.86	4.78		Sample 2	4.6	3.29	4.94	4.97
Sample 3	5.28	3.72	4.84	4.91		Sample 3	4.38	2.98	4.62	1.43

## Sheet: Histology
PAPER:	Nutritional Programming Improves Dietary Plant Protein Utilization in Zebrafish Danio rerio
AUTHORS:	Kwasek, K., Wojno, M., Iannini, F., McCracken, VJ., Molinari, GS., Terova, G.
CRITERIA:	Intestinal Histology
TISSUE:	Proximal, Middle, Distal Intestine
METHODS:	Villus Measurements
UNIT:	μm
Intestinal Section: Proximal
	Group
	PP			NP-FM			NP-PP			T-NP
Measurement	Length	Width	L/W Ratio	Length	Width	L/W Ratio	Length	Width	L/W Ratio	Length	Width	L/W Ratio
1	202.865	104.968	1.93264	299.692	86.803	3.45255	153.216	87.469	1.75166	282.582	61.593	4.58789
2	218.32	104.326	2.09267	397.768	221.837	1.79306	272.401	107.666	2.53006	310.421	68.051	4.56159
3	322.411	93.456	3.44987	348.323	131.987	2.63907	282.053	123.428	2.28516	329.413	57.872	5.6921
4	260.607	67.866	3.84002	272.535	88.523	3.07869	248.859	90.2	2.75897	271.223	59.699	4.54317
5	282.092	117.516	2.40046	221.837	93.49	2.37284	286.66	73.563	3.8968	315.687	61.713	5.11541
6	132.748	69.857	1.90028	267.023	156.557	1.7056	304.631	123.469	2.46727	154.607	70.773	2.18455
7	131.111	62.482	2.09838	398.2	164.384	2.42238	211.985	71.488	2.96532	134.459	64.53	2.08367
8	103.858	79.883	1.30013	374.209	86.765	4.3129	188.967	100.992	1.87111	278.475	86.807	3.20798
9	161.292	68.382	2.35869	385.218	82.313	4.67992	170.373	138.501	1.23012	246.492	98.145	2.51151
10	102.124	61.105	1.67129	320.201	158.83	2.016	196.7	100.453	1.95813	215.11	57.228	3.75882
11	277.336	64.242	4.31705	266.367	99.272	2.6832	184.097	120.472	1.52813	156.647	85.96	1.82232
12	216.365	94.129	2.2986	299.73	65.431	4.58086	164.274	63.782	2.57555	137.677	64.302	2.1411
13	146.867	107.599	1.36495	383.015	149.99	2.5536	233.623	72.693	3.21383	199.171	74.07	2.68896
14	198.641	84.087	2.36233	331.492	70.505	4.70168	148.367	76.098	1.94968	147.42	52.757	2.79432
15	177.349	68.373	2.59385	237.452	94.921	2.50157	200.995	64.684	3.10734	149.5	51.919	2.87949
16	159.423	59.658	2.67228	293.873	67.588	4.34801	182.574	70.998	2.57154
17	160.416	63.67	2.51949	382.335	57.892	6.60428	212.274	65.662	3.23283
18	222.922	46.514	4.79258	225.888	129.795	1.74034	247.963	96.271	2.57568
19	208.971	92.27	2.26478	305.846	105.46	2.90011	217.417	106.489	2.04169
20	170.567	66.617	2.56041	278.323	131.168	2.12188	155.003	77.568	1.99829
21	271.952	75.697	3.59264
22	181.9	79.13	2.29875
23	116.878	76.086	1.53613
24	115.607	82.799	1.39624
25	163.403	95.068	1.7188
Intestinal Section: Middle
	Group
	PP			NP-FM			NP-PP			T-NP
Measurement	Length	Width	L/W Ratio	Length	Width	L/W Ratio	Length	Width	L/W Ratio	Length	Width	L/W Ratio
1	114.018	55.307	2.06155	125.494	74.052	1.69467	115.345	54.244	2.12641	161.26	47.025	0.336376
2	108.36	62.076	1.7456	128.128	116.08	1.10379	104.01	52.877	1.96702	141.677	62.843	0.373222
3	148.497	75.305	1.97194	123.699	78.055	1.58477	97.492	53.495	1.82245	135.492	36.903	0.39482
4	121.265	99.434	1.21955	134.7	44.066	3.05678	90.12	42.532	2.11888	142.342	50.146	0.298801
5	115.452	50.147	2.30227	144.159	98.234	1.46751	142.07	96.184	1.47706	130.04	57.071	0.739649
6	171.337	67.505	2.53814	124.387	71.902	1.72995	105.693	61.093	1.73003	188.8	49.17	0.323586
7	125.265	62.262	2.0119	145.812	68.019	2.1437	125.266	53.827	2.3272	130.384	55.312	0.412834
8	125.692	85.744	1.4659	132.325	41.473	3.19063	125.699	62.85	1.99998	118.795	73.931	0.529063
9	158.753	67.505	2.35172	144.146	45.309	3.1814	110.891	63.326	1.75111	212.446	73.056	0.29808
10	116.216	95.843	1.21257	99.054	63.722	1.55447	70.198	61.032	1.15018	205.165	63.771	0.297478
11	100.181	69.389	1.44376				198.044	57.947	3.41767
12	106.569	64.324	1.65675				171.991	50.995	3.3727
13	125.433	80.445	1.55924				139.026	82.233	1.69064
14	100.784	62.961	1.60074				157.426	80.212	1.96262
15	91.765	50.091	1.83197				165.783	126.727	1.30819
16							168.276	119.401	1.40933
17							127.46	81.333	1.56714
18							136.498	72.522	1.88216
19							103.352	50.426	2.04958
20							142.161	54.455	2.61061
Intestinal Section: Distal
	Group
	PP			NP-FM			NP-PP			T-NP
Measurement	Length	Width	L/W Ratio	Length	Width	L/W Ratio	Length	Width	L/W Ratio	Length	Width	L/W Ratio
1	134.003	83.309	1.60851	141.994	74.99	1.89351	68.794	64.964	1.05896	251.17	61.931	4.05564
2	131.104	117.761	1.11331	170.128	110.133	1.54475	139.968	41.663	3.35953	180.335	82.686	2.18096
3	112.757	85.611	1.31709	149.002	97.504	1.52816	109.88	33.833	3.24772	202.146	86.09	2.34808
4	158.957	63.344	2.50942	144.89	74.782	1.9375	80.274	44.726	1.79479	190.825	109.581	1.74141
5	112.225	121.15	0.926331	130.304	88.974	1.46452	131.535	76.578	1.71766	189.54	112.006	1.69223
6	93.192	62.337	1.49497	168.863	124.55	1.35578	130.77	107.733	1.21383	129.718	68.039	1.90652
7	55.795	56.079	0.994936	143.305	93.07	1.53976	90.463	44.113	2.05071	105.817	50.75	2.08506
8	95.54	63.27	1.51004	189.391	57.387	3.30024	85.163	75.554	1.12718	193.513	69.529	2.7832
9	52.337	61.151	0.855865	194.689	78.075	2.49362	94.946	69.769	1.36086	226.86	65.241	3.47726
10	116.391	79.211	1.46938	176.659	63.87	2.76592	132.282	77.346	1.71026	152.21	88.519	1.71952
11	210.658	67.162	3.13657
12	134.413	111.143	1.20937
13	198.528	90.771	2.18713
14	222.759	83.737	2.66022
